# Supplementary material for: Can Diet Quality Be Associated with Disease Activity in a Prospective Dutch Inflammatory Bowel Disease Cohort?
Source: Nutrients. 2025 Apr 8;17(8):1298. doi: 10.3390/nu17081298 (PMC12029865; doi:10.3390/nu17081298)
Supplement: Supplementary file 1 [file nutrients-17-01298-s001.zip]

Archive with 2 entries (2 files):
- nutrients-3549635-supplementary/Supplementary file 1. Groningen IBD Nutritional Questionnaires (GINQ-FFQ)_English translation.pdf
- nutrients-3549635-supplementary/Supplementary tables Nutrients.pdf
